# Supplementary material for: Joint Modeling of Longitudinal and Survival Data in Public Health and Biomedical Research: A Systematic Review
Source: Int J Environ Res Public Health. 2026 Apr 13;23(4):492. doi: 10.3390/ijerph23040492 (PMC13116354; doi:10.3390/ijerph23040492)
Supplement: Supplementary file 1 [file ijerph-23-00492-s001.zip]

Archive with 1 entries (1 files):
- ijerph-4151293-supplementary.pdf
